# Supplementary material for: Cognitive Impairment in Long-Term Survivors of Testicular Cancer More Than 20 Years after Treatment
Source: Cancers (Basel). 2021 Nov 12;13(22):5675. doi: 10.3390/cancers13225675 (PMC8616311; doi:10.3390/cancers13225675)
Supplement: Supplementary file 1 [file cancers-13-05675-s001.zip]

Archive with 1 entries (1 files):
- cancers-1464042-supplementary.pdf
